# Supplementary material for: Brain drain or brain circulation? a perspective from Latin American scientists
Source: Front Res Metr Anal. 2026 Jul 15;11:1852571. doi: 10.3389/frma.2026.1852571 (PMC13415780; doi:10.3389/frma.2026.1852571)
Supplement: Supplementary file 1 [file Table_1.xlsx]

## Sheet: GS lead 
Discipline	Sub-theme	Name	Category	Acronym	Network type	Access	Main region	Website
Agriculture, Rural Development, Applied Sciences	Alumni mentoring; skills transfer; academic–professional support	AGEAP Zamorano (Alumni Association of the Zamorano Pan-American Agricultural School)	organization	AGEAP	Alumni network with international chapters (including US-based diaspora)	Alumni-only membership; mentoring programs available to Zamorano graduates abroad	Honduras/Latin America with strong U.S. presence	https://zamorano.edu/alumni/ageap/
Multidisciplinary (Science, Technology & Innovation)	Science communication; mentoring; community building	Científicos.pe	organization	CPE	Scientific community network (Peruvian scientists; national + international members)	Open community membership	Peru with global participation	https://www.cientificos.pe/
Public Policy / Migration Studies / Diaspora Engagement	Scientific and professional diaspora engagement; migrant services; return and reintegration policy	Colombia Nos Une – Ministerio de Relaciones Exteriores de Colombia	project/programme	CNU	Government-led diaspora engagement programme	Open access (information platform; participation via registration in specific initiatives)	Global (Colombian diaspora worldwide)	https://www.colombianosune.com
Multidisciplinary	International collaboration, alliance building	Colombian Graduate Student Community	organization	CGSC	Evento/red de articulación académica	Open	Estados Unidos – Colombia	https://sites.psu.edu/cgsc/
Multidisciplinary (Science, Technology and Innovation)	Scientific academic linkage; science communication; knowledge transfer	Converciencia (SENACYT Guatemala)	project/programme	Converciencia	Programme / annual scientific outreach and linkage event	Open through call and registration (involves academic, productive, public, cooperation and civil society sectors)	Guatemala (national and international participation)	https://converciencia.senacyt.gob.gt/
Social Sciences / Humanities	Global South studies, culture, society	Global South Network	organization	GSN	Network of researchers	Open	Global	https://globalsouthnetwork.com
Multidisciplinary / STEM	Data science, computing, engineering	GSR Community	organization	GSR	Scientific community	Open	Global Sur	https://sites.google.com/view/gsrcommunity
Multidisciplinary (Science, Technology & Innovation)	Knowledge transfer; scientific collaboration; leadership; exchange	Honduras Global	organization		Diaspora knowledge network (science, entrepreneurship, business)	Membership; open to skilled Honduran professionals abroad	Honduras with global membership	https://hondurasglobal.eu/wp/
Multidisciplinary	Diaspora engagement & development	iDiaspora - IOM	organization	iDiaspora	Global digital engagement & knowledge exchange platform	Open registration / user-driven	Global	https://www.idiaspora.org/en/home-public
Natural Sciences	Asociación Latinoamericana de Botánica	Latin American Botanical Society	organization	ALB	Network of researchers	Membership	Latin America	https://botanica-alb.org
Biodiversity / Scientific Diplomacy	Biodiversity and peace, intercultural cooperation	Orchids for Peace Foundation	organization	OFP	Foundation	Alliance / Calls for applications	Global	https://orchidsforpeace.org
Multidisciplinary / STEM	Gender, scientific leadership	Organization for Women in Science for the Developing World	organization	OWSD	International network of female researchers	Membership	Global/Global South	https://owsd.net
Multidisciplinary	Scientific engagement, science policy	Red de Argentinos Investigadores y Científicos en el Exterior	organization	RAICES	Red nacional de diáspora / programa gubernamental	Open	Argentina – global	https://www.argentina.gob.ar/ciencia/seppcti/raices
Natural Sciences	Vinculación científica, transferencia de conocimiento	Red de herbarios de Mesoamerica y el Caribe	organization		Network of researchers	Open	Mesoamerica and the Caribbean (Spanish speaking countries)	https://redherbarios.wordpress.com/
Multidisciplinary	Vinculación científica, transferencia de conocimiento	Red Global MX	organization	RGMX	Red nacional con capítulos internacionales	Open	México – global	https://ime.gob.mx/vinculacion/programa/rgmx
Multidisciplinary (Science, Technology and Innovation)	Scientific cooperation; projects; institutional articulation	RedCTI – International Network of Science, Technology and Innovation of Guatemala	organization	RedCTI	Scientific network (cooperation platform; includes members inside and outside the country)	Membership-based (founders, honorary, full members, associates; with application steps)	Guatemala with international reach (members abroad)	https://redcti.senacyt.gob.gt/index.php/nosotros
STEM	STEM education, science diplomacy	Science Clubs Colombia	organization		Red internacional de voluntariado científico	Open	Colombia/Global	https://www.mineducacion.gov.co/portal/salaprensa/Comunicados/428091:Clubes-de-Ciencia-2026-Cientificos-que-transforman-territorios-y-promueven-el-talento-de-ninas-y-ninos-en-las-regiones
STEM / Human Capital Development	Mentoring; skills training; youth guidance	Sisay Mentores	project/programme	SISAY	Online mentorship program (STEM professionals to students)	Mentors: volunteer professionals (often abroad); Mentees: Peruvian students	Peru with international mentors	http://sisay-mentores.org/
Social Sciences / Development	Youth leadership, public policy	South-North Scholars	organization		Network of researchers and students	Open	Global	https://www.southnorthscholars.org
Multidisciplinary	International and regional collaboration and training	The Caribbean Agricultural Research and Development Institute	organization	CARDI	Intergovernmental / academy	Institutional	Caribbean	https://caribbean.eclac.org/information-resources/website/caribbean-agriculture-research-and-development-institute-cardi
Multidisciplinary	Scientific diplomacy, international cooperation	The Ibero-American Programme for Science, Technology and Development	organization	CYTED	Intergovernmental / academy	Institutional	Portugal, Spain, and Latin America	https://www.cyted.org/
Multidisciplinary	Collaboration for decision makers	The Inter-American Institute for Global Change Research	organization	IAI	Intergovernmental / academy	Institutional	Latin America + USA	https://iai.int/en/
Multidisciplinary / STEM	Science capacity building	The World Academy of Sciences	organization	TWAS	Intergovernmental / academy	Competitive / membership	Global South	https://twas.org
Multidisciplinary	National scientific diaspora	Venezuelan Scientific Diaspora	project/programme		Diaspora network	Open / voluntary	Latin America	https://idrc-crdi.ca/en/what-we-do/projects-we-support/project/understanding-contributions-scientific-diaspora-venezuelas
						Open → any researcher can join or participate
						Calls for applications → requires applying to periodic calls
						Institutional → participation through universities or centres
						Membership → formal affiliation
